# Supplementary material for: Endoglin and Activin Receptor-like Kinase 1 (Alk1) Modify Adrenomedullin Expression in an Organ-Specific Manner in Mice
Source: Biology (Basel). 2022 Feb 24;11(3):358. doi: 10.3390/biology11030358 (PMC8945164; doi:10.3390/biology11030358)
Supplement: Supplementary file 1 [file biology-11-00358-s001.zip]

Archive with 1 entries (1 files):
- biology-1546244-supplementary.pdf
